# Supplementary material for: Activation of β-Adrenoceptors Promotes Lipid Droplet Accumulation in MCF-7 Breast Cancer Cells via cAMP/PKA/EPAC Pathways
Source: Int J Mol Sci. 2023 Jan 1;24(1):767. doi: 10.3390/ijms24010767 (PMC9820888; doi:10.3390/ijms24010767)
Supplement: Supplementary file 1 [file ijms-24-00767-s001.zip]

Archive with 1 entries (1 files):
- ijms-2116903-supplementary.pdf
